# Supplementary material for: Phytochemical Composition and Detection of Novel Bioactives in Anther Callus of Catharanthus roseus L
Source: Plants (Basel). 2023 May 31;12(11):2186. doi: 10.3390/plants12112186 (PMC10255809; doi:10.3390/plants12112186)
Supplement: Supplementary file 1 [file plants-12-02186-s001.zip]

Archive with 1 entries (1 files):
- plants-2421377-supplementary.pdf
